# Supplementary material for: Safety of Dual Orexin Receptor Antagonist Daridorexant: A Disproportionality Analysis of Publicly Available FAERS Data
Source: Pharmaceuticals (Basel). 2024 Mar 6;17(3):342. doi: 10.3390/ph17030342 (PMC10974491; doi:10.3390/ph17030342)
Supplement: Supplementary file 1 [file pharmaceuticals-17-00342-s001.zip]

Archive with 1 entries (1 files):
- pharmaceuticals-2898242-supplementary.pdf
